# Supplementary material for: Knowledge predicts agility but not power: the role of injury prevention awareness in the functional performance of female collegiate athletes
Source: PeerJ. 2026 May 22;14:e21327. doi: 10.7717/peerj.21327 (PMC13200619; doi:10.7717/peerj.21327)
Supplement: Supplemental Information 1 — All raw data collected and analyzed in this study including participants’ demographic and all outcomes information. [file peerj-14-21327-s001.xls]

## Sheet: Sheet1
ID	B	age	gender	smokingstatus	Height	Weight	Educationa	yearofeducationalprogram	Football	RugbyFootball	Basketball	Volleyball	Weightlifting	Swimming	OtherhourseridingTenni	Typeofsports	Haveyouexperiencedanyinjurie	Ifyespleasedescribethetype	Totalpracticingdaysaweek	Totalpracticingminutesaday	K1	K2	K3	K4	K5	K6	K7	K8	K9	K10	K11	K12	K13	K14	K15	K16	K17	K18	K19	K20	K21	K22	K23	K24	K25	K26	knoweldgegroup	KTOTAL	A1atitude
1	RO1	21	F	0	160	54	1	4	1	0	0	1	0	0	0	1, 4	1	Strain	3	150	1	0	0	0	1	1	1	1	1	1	1	0	1	1	1	0	1	1	1	0	0	1	1	1	0	0	1	17	3
2	RO2	19	F	0	159	63	1	2	0	0	0	1	0	0	0	4	1	Muscle fatigue ، Strain	3	180	0	0	0	1	1	0	1	0	0	0	0	1	0	0	0	1	0	0	1	0	0	1	1	1	1	1	0	11	3
3	RO3	20	F	0	146	58	1	6	1	0	0	1	0	0	0	1, 4	0		5	360	1	0	0	0	0	0	1	0	0	1	0	0	0	0	0	1	0	1	0	0	0	0	0	0	1	0	0	6	2
4	RO4	20	F	0	160	53	1	3	0	0	0	0	1	0	1	5, 7	0	None	3	120	0	0	0	0	1	0	1	0	1	0	0	0	0	0	1	0	0	1	1	0	0	1	1	1	1	0	0	10	2
5	RO15	21	F	0	167	48	1	4	0	0	0	0	0	0	1	7	1	Wrist pain	4	120	0	0	0	1	1	1	1	1	0	1	1	0	0	1	1	1	1	1	0	0	1	1	1	1	0	0	1	16	3
6	RO18	18	F	0	155	58	1	1	1	0	0	0	0	0	0	1	0		3	180	1	0	1	1	1	1	0	0	0	1	1	0	0	0	0	0	0	1	0	0	1	1	1	1	1	0	0	13	3
7	RO25	19	F	0	160	57	1	2	1	0	0	0	0	0	0	1	1	Sprain	5	300	1	0	0	1	1	0	0	1	0	1	1	1	1	0	1	1	1	1	1	0	0	1	0	1	1	0	1	16	4
8	RO22	21	F	0	164	50	1	4	0	0	0	1	0	0	1	7, 4	0		5	300	1	0	0	0	1	1	1	1	1	1	1	0	0	0	1	0	1	1	0	0	1	1	0	1	1	1	1	16	3
9	RO7	20	F	0	157	57	1	3	1	0	0	0	0	0	0	1	0		3	240	0	0	1	1	1	1	1	1	1	1	1	0	1	1	0	1	1	1	1	0	1	1	1	1	1	1	1	21	2
10	RO17	19	F	0	170	42	1	2	1	0	0	0	0	0	0	1	0		2	180	0	0	0	1	1	0	1	1	1	1	0	1	0	1	1	0	1	0	1	0	0	1	0	1	0	1	0	14	4
11	RO5	20	F	0	168	62	1	2	0	0	1	1	1	0	0	3, 4, 5	1	Muscle strain, Inflammation of fingers tendon	4	180	1	0	1	1	1	0	1	1	1	1	1	0	0	0	0	0	1	1	1	0	0	1	1	1	1	1	1	17	4
12	RO55	21	F	0	155	56	1	4	1	0	1	0	0	0	0	1, 3	0		3	120	1	1	1	1	1	1	1	0	0	1	1	0	1	1	0	1	1	1	0	0	0	1	1	1	1	1	1	19	2
13	RO9	19	F	0	160	57	1	2	0	0	0	1	1	0	0	4, 5	1	Sprain	4	180	1	0	1	1	1	1	1	1	1	1	1	1	0	1	0	1	1	1	1	0	1	1	1	1	0	1	1	21	3
14	RO59	35	F	0	168	70	2		0	0	1	0	0	0	0	3	0		1	120	0	0	1	1	1	1	1	1	1	1	1	1	0	0	0	0	1	0	1	0	1	1	1	1	0	1	1	17	2
15	RO44	24	F	0	160	58	2	3	0	0	0	0	0	0	1	7	1	4 months back ,I sustained an injury to the front of my lower leg (shin) after tripping over and being struck by the ridge of an escalator. The impact caused swelling and a hematoma in the area, which has turned greenish in color. The affected area felt rigid, likely due to the accumulation of blood and tissue inflammation. But I recovered as time passed without any medication or medical attentio…	6	60	0	0	1	1	1	1	1	0	0	1	1	0	0	1	1	1	1	1	0	0	0	1	0	1	1	1	1	16	1
16	RO11	20	F	0	147	46	1	2	0	0	0	1	0	0	0	4	0		4	300	1	1	0	1	0	0	0	1	1	0	0	0	0	1	0	0	0	0	0	0	0	0	0	0	0	0	0	6	0
17	RO23	20	F	0	162	54	1	2	0	0	1	1	0	0	0	3, 4	0		5	240	1	0	0	1	0	0	1	1	0	1	0	0	1	0	1	0	1	0	0	0	0	1	0	1	1	0	0	11	1
18	RO6	18	F	0	151	39	1	1	1	0	0	0	0	0	0	1	0		2	60	0	1	0	0	1	0	0	1	0	1	0	0	0	0	0	1	1	1	0	0	1	1	1	1	1	0	0	12	2
19	RO13	20	F	2	165	68	1	3	0	0	1	0	0	0	0	3	1	Sprain	4	120	0	0	1	1	1	1	1	0	1	1	0	0	0	1	0	1	1	1	1	0	1	1	1	0	1	0	1	16	3
20	RO12	22	F	0	155	50	1	4	0	0	0	0	0	0	1	7	1	Muscle strain	5	180	1	0	0	0	1	0	1	1	1	1	1	0	1	0	0	0	1	1	0	0	1	1	0	1	1	1	0	15	1
21	RO14	19	F	0	157	48	1	1	0	0	0	0	0	0	1	7	0		4	180	1	0	1	1	1	1	1	1	1	1	0	0	1	1	0	1	1	1	1	1	1	1	0	1	0	0	1	19	3
22	RO45	19	F	0	160	47	1	2	0	0	1	0	0	0	1	3, 7	0		5	240	0	0	0	0	1	0	0	1	1	1	1	0	0	0	0	1	1	1	0	0	0	1	1	1	0	0	0	11	3
23	RO37	20	F	0	168	69	1	3	0	0	1	0	0	1	0	3, 6	0		4	240	1	0	1	1	1	1	1	1	1	0	0	0	1	1	0	1	1	1	0	0	0	1	0	1	0	1	1	16	2
24	RO43	20	F	0	155	59	1	3	0	0	1	1	0	1	0	3, 4, 6	0		3	240	1	1	0	1	1	0	1	1	0	0	0	0	0	0	0	0	0	1	1	0	0	0	1	0	1	0	0	10	2
25	RO34	20	F	0	154	43	1	3	0	0	1	1	1	0	0	3, 4, 5	0		4	120	1	0	0	1	1	1	1	0	1	1	1	1	1	0	0	1	1	1	0	1	0	1	0	1	1	1	1	18	1
26	RO35	21	F	0	151	54	1	3	0	0	1	1	0	0	0	3, 4	0		3	240	1	0	0	1	1	0	1	0	1	0	0	0	0	0	0	0	1	1	0	0	0	1	0	1	1	0	0	10	2
27	RO42	23	F	0	156	53	1	3	0	0	0	0	1	0	1	5, 7	0		4	120	1	0	0	1	1	1	1	1	1	1	1	0	1	1	0	1	1	1	1	1	1	1	0	1	1	1	1	21	3
28	RO30	20	F	0	162	64	1	3	0	0	1	0	0	1	1	3, 6, 7	1	Sprain	3	240	0	0	1	1	1	1	1	0	0	1	1	0	0	0	0	1	1	1	1	1	1	1	0	1	1	1	1	17	2
29	RO31	20	F	0	160	57	1	3	0	0	1	1	1	1	0	3, 4, 5, 6	0		6	180	0	1	0	1	1	0	1	1	1	0	0	0	0	0	0	0	1	1	1	0	1	1	0	1	0	0	0	12	2
30	RO29	19	F	0	148	43	1	2	0	0	1	0	0	1	0	3, 6	0		5	180	1	0	1	1	1	1	1	0	1	1	0	0	0	1	0	0	1	1	1	0	1	1	1	1	1	0	1	17	3
31	RO32	20	F	0	160	45	1	3	0	0	0	1	1	0	1	5, 7, 4	0		4	120	1	0	0	1	1	1	1	1	1	0	1	0	0	0	0	1	1	1	1	0	1	1	0	1	0	0	0	15	3
32	RO33	20	F	0	160	49	1	3	1	0	0	0	1	1	0	1, 5, 6	0		5	240	1	0	0	1	1	1	1	1	1	1	1	0	0	0	0	1	1	1	0	0	1	1	0	1	0	1	1	16	3
33	RO46	21	F	0	153	58	1	2	0	0	1	1	0	0	0	3, 4	1	Muscle strain, planter fasciitis	4	240	1	0	1	1	1	1	1	0	0	1	0	1	0	1	0	0	0	1	1	0	0	1	1	1	1	1	1	16	3
34	RO40	21	F	0	161	57	1	3	0	0	0	0	0	0	1	7	0		2	120	0	0	1	1	1	0	1	1	1	1	0	0	1	1	0	1	1	1	1	1	1	1	0	1	1	0	1	18	1
35	RO53	18	F	0	159	64	1	1	0	0	0	0	1	0	0	5	0		3	120	1	0	0	0	0	0	0	0	1	0	0	0	0	0	1	0	0	0	1	0	0	0	1	0	0	0	0	5	0
36	RO28	19	F	0	154	49	1	2	0	0	1	0	0	0	0	3	0		4	180	1	0	1	1	0	1	1	1	1	1	1	0	1	0	0	1	1	1	0	0	1	1	0	1	0	0	1	16	2
37	RO10	20	F	0	145	44	1	2	0	0	1	1	0	0	1	3, 4, 7	1	Muscle strain	4	180	1	1	1	1	1	1	1	1	0	1	1	0	1	0	0	1	0	1	1	0	1	1	0	1	1	0	1	18	4
38	RO20	21	F	0	157	55	1	4	0	0	0	1	0	0	1	4, 7	1	Sprain	3	120	0	0	0	0	1	0	1	1	0	1	0	0	1	0	1	0	1	1	0	0	0	0	1	0	0	0	0	9	2
39	RO16	24	F	0	155	54	2	0	0	1	0	0	0	0	0	2	0		3	120	1	0	1	1	1	0	1	0	1	1	1	1	0	0	1	1	1	1	1	0	1	1	1	1	0	0	1	18	2
40	RO36	20	F	0	154	43	1	2	1	0	1	1	0	0	0	1, 3, 4	0		4	240	1	0	1	1	1	1	1	1	0	1	0	0	0	0	0	1	0	1	1	1	0	1	1	1	0	0	0	15	2
41	RO26	18	F	0	160	51	1	2	1	0	1	0	1	0	0	1, 3, 5,	0		6	180	1	0	1	1	1	1	1	1	1	1	1	0	1	1	0	1	1	1	1	1	1	1	1	1	1	1	1	23	2
42	RO49	19	F	0	149	53	0	2	0	0	1	0	0	0	1	3, 7	1	Muscle Strain	4	180	1	0	0	1	1	1	1	1	1	1	1	0	0	0	0	1	1	1	1	0	1	1	0	1	1	1	1	18	2
43	RO8	19	F	0	163	58	1	2	1	0	0	0	0	0	0	1	1	Muscle strain	5	120	1	1	1	0	1	1	1	1	0	1	0	0	0	0	0	1	1	1	0	0	0	1	1	1	0	0	0	14	4
44	RO51	21	F	0	157	41	1	0	1	0	0	0	0	0	0	1	0		2	60	0	0	0	0	1	1	1	1	0	1	1	1	1	1	0	0	1	1	1	0	1	1	1	1	1	0	1	17	2
45	RO47	19	F	0	162	50	1	2	1	0	1	1	0	0	0	1, 3, 4	0		4	240	0	0	0	1	1	0	1	0	0	1	1	0	1	0	0	1	1	1	1	0	1	1	0	1	1	0	0	14	2
46	RO48	19	F	0	156	56	1	2	0	0	1	1	1	0	0	3, 4, 5	0		3	120	1	1	0	1	1	1	0	1	1	0	0	0	0	0	0	0	1	1	1	0	1	1	1	1	1	1	1	16	1
47	RO57	19	F	0	154	74	1	1	0	0	0	1	0	0	0	4	0		3	120	0	1	0	0	1	1	1	1	1	1	1	0	1	1	0	1	1	1	1	1	1	1	1	1	1	1	1	21	2
48	RO56	18	F	0	159	59	1	1	0	0	0	0	0	1	0	6	0		2	180	0	1	1	1	1	1	1	1	1	1	1	0	1	1	0	1	1	1	1	1	1	1	1	1	1	1	1	23	3
49	RO58	21	F	0	161	44.5	1	3	0	0	1	0	0	0	0	3	0		2	120	0	0	1	1	1	1	1	1	1	1	1	0	1	1	0	0	1	1	0	1	1	1	1	1	1	1	1	20	2
50	RO60	23	F	0	162	55	2	0	0	0	0	0	0	0	1	7	0		5	180	1	0	1	1	1	1	1	0	0	1	0	0	1	1	0	1	1	1	1	0	0	1	1	0	0	0	0	15	3
51	RO24	22	F	1	153	47	1	4	1	1	0	0	0	0	1	2, 1, 7	0		4	120	0	1	0	0	1	0	1	0	0	1	1	0	0	1	1	1	0	1	0	0	0	1	0	1	1	0	0	12	3
52	RO52	20	F	0	150	44	1	3	0	0	0	0	0	0	1	7	0		3	180	1	0	0	0	1	1	1	0	0	1	1	0	0	1	0	1	1	1	1	0	1	1	1	0	1	0	0	15	2
53	RO54	18	F	2	158	53	1	1	1	0	1	1	1	0	0	1, 3, 4, 5	0		5	180	1	0	1	1	1	1	1	0	0	1	1	0	1	1	0	1	1	1	1	0	1	1	1	1	1	1	1	20	2
54	RO50	21	F	0	152	53	1	1	0	0	0	0	0	0	1	7	0		2	60	1	1	0	1	0	0	0	0	0	0	0	0	0	1	1	0	0	0	0	0	0	0	1	1	0	0	0	7	1
55	RO19	22	F	0	153	62	1	5	0	0	0	0	0	0	1	7	0		5	120	1	0	1	1	1	0	0	0	0	1	0	0	0	0	0	1	1	1	1	0	1	1	1	1	1	1	0	15	2
56	RO38	21	F	1	170	64	1	3	0	0	0	0	0	0	1	7	1	Sprain	2	240	0	0	0	0	1	1	1	0	0	1	1	1	0	1	0	1	1	1	1	0	0	1	0	1	0	0	0	13	2
57	RO39	21	F	0	174	76	1	4	0	1	0	0	1	0	0	2, 5	1	Knee inflammation	4	180	0	0	0	1	1	1	1	0	0	1	1	0	1	0	1	0	1	1	1	0	1	1	0	1	0	1	0	15	3
58	RO21	21	F	0	160	48	1	3	0	0	1	0	0	0	0	3	1	Sprain	6	120	1	0	1	1	1	0	1	0	0	1	1	0	0	1	0	1	1	1	1	0	1	1	1	1	1	1	1	18	2
59	RO27	19	F	0	158	53	1	2	0	1	0	0	0	0	1	2,7	0		5	300	1	0	1	1	1	0	1	0	0	0	0	0	0	0	1	1	1	1	1	0	1	1	1	1	1	0	0	15	3
60	RO41	35	F	0	152	43	2	0	0	0	1	0	0	0	1	3, 7	0		5	90	1	0	1	1	1	1	1	0	0	1	0	0	1	0	0	1	1	1	1	0	1	1	0	1	1	0	1	16	1
[truncated: 91 more columns]
