# Supplementary material for: Knowledge predicts agility but not power: the role of injury prevention awareness in the functional performance of female collegiate athletes
Source: PeerJ. 2026 May 22;14:e21327. doi: 10.7717/peerj.21327 (PMC13200619; doi:10.7717/peerj.21327)
Supplement: Supplemental Information 2 [file peerj-14-21327-s002.xls]

## Sheet: codebook
Demographic section
3- smoking status?	code
smoking	1
not smoking	0
Used to smoke, but I have quit	2
6- Educational level
High school	0
Undergraduate	1
Graduate	2
Other	3
7- If undergraduate, what is the year of your educational program
1st year	1
2nd year	2
3rd year	3
4th year	4
5th year	5
6th year	6
Other	0
8- What sports do you play (Please select all that apply):
¨ Football	1
¨ Rugby Football	2
¨ Basketball	3
¨ Volleyball	4
¨ Weight lifting	5
¨ Swimming	6
¨ Other ( hourse riding / Tennis / badminton / Athletics / Dodgeball / Yoga / Handball / Taekwondo / Gymnastics / Boxing / judo / karate )	7
9- Have you experienced any injuries in the past year?
Yes	1
No	0
Knowledge section
3- Do you have enough experience in handling any sports injury?	code
Yes	1
No	0
Attitude section
To what extent do you agree with the following statments?
1. As an athlete, I am at high risk of sustaining an injury.	Never	0
2. I will immediately inform my coach, athletic trainer, or any healthcare professional about my injury, even if it means I will have to sit out of the match.	Rarely	1
3.I would play through any condition or injury for my team to win the game.	Sometimes	2
4. I would inform a coach, athletic therapist, or other healthcare professionals about an injury, even if it meant missing a practice or two.	Often	3
5.I feel that it is important to be thoroughly evaluated by medical personnel after an injury to make sure I recover completely.	Always	4
6.During a championship game, you sustain an injury that hurts but does not affect your ability to play. Knowing that it would result in a more severe injury, I would inform the coach or athletic therapist about it.
7- How important do you think it is to prevent the following injuries?
Head, Shoulder, Knee, Hip/groin
Not important	0
important Slightly	1
Important Moderately	2
important	3
Very important	4
11. How important is it for you as an athlete to try to prevent injuries?
Not important	0
important Slightly	1
Important Moderately	2
important	3
Very important	4
12. I feel informed about injury prevention programs.
Not at all	0
Slightly	1
Moderately	2
Very	3
Extremely	4
13. How do you feel about injury prevention measures (e.g., stretching, specific warm-upexercise, taping)?
Very negative	0
Negative	1
Neutral	2
Positive	3
Very positive	4
14. To what extent do you agree with this statement: "The motivation of the coach affects the athletes' motivation to do injury prevention exercises"?
Strongly disagree	0
Disagree	1
Neutral	2
Agree	3
Strongly agree	4
Facilitators/ Barriers to Injury Prevention
1. Did you participate in any of the above injury prevention measures to reduce the risk of injury with your team this season?
Yes	1
No	0
2. The following variables might facilitate or hinder a team from implementing injury prevention measures. As an athlete, how do you think each of these listed variables affects the implementation of injury prevention measures in your team?	Facilitates =1	Hinders =0
1-Short training program (0-15 minutes)
2-Long training program (more than 15 minutes)
3- Too many matches in a short period of time.
4- Attitude from the coach
5- Education of the athletes and coaches regarding injury prevention
6- Time constraints
7- Free and good equipment for injury prevention.
8- Improvement in performance
9- Trained medical staff (e.g. athletic therapist, sports psychologist, dietician).
10- Athletes’ motivation
Performance section
injuries past 6 months
Yes	1
No	0
Dominant leg
Right	R
Left	L
